# Supplementary material for: The Glypican-1/HGF/C-Met and Glypican-1/VEGF/VEGFR2 Ternary Complexes Regulate Hair Follicle Angiogenesis
Source: Front Cell Dev Biol. 2021 Dec 8;9:781172. doi: 10.3389/fcell.2021.781172 (PMC8692797; doi:10.3389/fcell.2021.781172)
Supplement: Supplementary file 2 [file DataSheet1.zip]

Archive with 10 entries (10 files):
- Figure 1.TIF
- Figure 2.TIF
- Figure 3.TIF
- Figure 4.TIF
- Figure 5.TIF
- Figure 6.TIF
- Figure 7.TIF
- Figure 8.TIF
- Figure 9.TIF
- Figure 10.TIF
